# Supplementary material for: Microbiological Screening of 5-Functionalized Pyrazoles for the Future Development of Optimized Pyrazole-Based Delivery Systems
Source: Pharmaceutics. 2022 Aug 24;14(9):1770. doi: 10.3390/pharmaceutics14091770 (PMC9503297; doi:10.3390/pharmaceutics14091770)
Supplement: Supplementary file 1 [file pharmaceutics-14-01770-s001.zip]

Archive with 1 entries (1 files):
- pharmaceutics-1859770-supplementary.pdf
